# Supplementary material for: The Role of Vitamin D Receptor Gene Polymorphisms in Colorectal Cancer Risk
Source: Cancers (Basel). 2020 May 27;12(6):1379. doi: 10.3390/cancers12061379 (PMC7352496; doi:10.3390/cancers12061379)
Supplement: Supplementary file 1 [file cancers-12-01379-s001.xlsx]

## Sheet: Suppl Table 3
No	Sex	Stage	Histology	PS	Age	Surgery	Radiotherapy	Adjuvant	Adjuvant Relapse	First Line Treatment	First Line Relapse	DFS	PFS	OS	Grade	TLR2	TaqI	ApaI	FokI	BsmI	KRAS	TLR4_D299G	TLR4_T399I	TLR9_T1237C	TLR9_T1486C	Status
1	Male	IV	Colon/Sigmoid	0	71	No	No	No		Yes	Yes		3	10	High	Homo	Homo	Homo	Homo	Homo	Mutant	Homo	Homo	Homo	Homo	Dead
2	Female	IV	Colon/Sigmoid	1	60	Yes	No	Yes	Yes	Yes	Yes	27	22	89	Low	Homo	Homo	Homo	Homo	Homo	Mutant	Homo	Homo	Homo	Homo	Alive
3	Female	IV	Colon/Sigmoid	3	42	No	No	No		Yes	Yes		3	4	Undifferentiated	Homo	Homo	Hetero	Homo	Homo	Wt	Homo	Homo	Homo	Homo	Dead
4	Male	IV	Rectum	0	67	Yes	Yes	No		Yes	Yes		8	34	High	Homo	Hetero	Homo	Homo	Homo	Wt	Homo	Homo	Hetero	Hetero	Dead
5	Female	IIA-IIIC	Rectum	0	72	Yes	Yes	No		Yes	Yes		20	54	High	Homo	Homo	Hetero	Wt	Hetero	Wt	Homo	Homo	Homo	Homo	Dead
6	Male	IV	Rectum	2	73	No	No	No		Yes	Yes		1	2	High	Homo	Wt	Homo	Homo	Homo	ND	Homo	Homo	Homo	Homo	Dead
7	Female	IV	Colon/Sigmoid	0	44	Yes	No	No		Yes	Yes		2	10	High	Homo	Hetero	Hetero	Homo	Homo	Wt	Homo	Homo	Homo	Homo	Dead
8	Male	IV	Rectum	1	68	Yes	No	No		Yes	Yes		7	34	Moderate	Homo	Homo	Homo	Homo	Homo	Mutant	Homo	Homo	Homo	Homo	Dead
9	Female	IIA-IIIC	Rectum	0	58	Yes	Yes	Yes	Yes	Yes	Yes	9	6	43	Moderate	Homo	Homo	Hetero	Hetero	Hetero	ND	Homo	Homo	Hetero	Hetero	Dead
10	Male	IV	Colon/Sigmoid	0	59	Yes	No	Yes	Yes	Yes	Yes	24	8	64	Moderate	Homo	Homo	Homo	Homo	Homo	ND	Homo	Homo	Hetero	Hetero	Dead
11	Male	IV	Rectum	0	60	Yes	No	No		Yes	Yes		16	67	Moderate	Homo	Homo	Homo	Homo	Homo	Mutant	Hetero	Hetero	Homo	Homo	Dead
12	Male	IV	Colon/Sigmoid	0	41	Yes	No	No		Yes	Yes		10	32	Moderate	Homo	Homo	Homo	Homo	Homo	Mutant	Homo	Homo	Homo	Homo	Dead
13	Male	IV	Colon/Sigmoid	0	58	Yes	No	No		Yes	Yes		15	20	High	Homo	Wt	Hetero	Wt	Hetero	Wt	Homo	Homo	Homo	Homo	Dead
14	Female	IV	Colon/Sigmoid	0	70	Yes	No	No		Yes	Yes		49	49	Moderate	Homo	Homo	Homo	Homo	Homo	Mutant	Homo	Homo	Homo	Homo	Alive
15	Male	IV	Rectum	0	66	Yes	No	No		Yes	Yes		26	57	Moderate	Homo	Homo	Homo	Homo	Homo	Wt	Homo	Homo	Homo	Homo	Dead
16	Male	IV	Colon/Sigmoid	4	83	Yes	No	No		Yes	No			32	Moderate	Homo	Homo	Hetero	Wt	Hetero	Wt	Homo	Homo	Homo	Homo	Dead
17	Female	IV	Rectum	0	25	Yes	Yes	Yes	Yes	Yes	Yes	5	2	18	High	Homo	Homo	Homo	Homo	Homo	ND	Homo	Homo	Homo	Homo	Dead
18	Male	IV	Rectum	3	64	Yes	Yes	No		Yes	Yes		0	3	High	Homo	Homo	Homo	Homo	Homo	Mutant	Homo	Homo	Homo	Homo	Dead
19	Female	IV	Colon/Sigmoid	0	56	Yes	No	No		Yes	Yes		12	54	Moderate	Homo	Homo	Homo	Homo	Homo	Mutant	Homo	Homo	Homo	Homo	Dead
20	Female	IV	Rectum	1	58	Yes	No	No		Yes	Yes		15	53	Low	Homo	Homo	Wt	Homo	Homo	Mutant	Homo	Homo	Hetero	Hetero	Alive
21	Male	IV	Rectum	1	70	Yes	Yes	Yes	Yes	Yes	Yes	8	6	22	Moderate	Homo	Homo	Wt	Wt	Homo	Wt	Hetero	Hetero	Homo	Homo	Dead
22	Male	IV	Colon/Sigmoid	0	64	No	No	No		Yes	Yes		13	26	High	Homo	Homo	Hetero	Hetero	Hetero	Wt	Hetero	Hetero	Homo	Homo	Dead
23	Male	IV	Rectum	0	68	Yes	Yes	No		Yes	Yes		10	42	Moderate	Homo	Homo	Homo	Homo	Homo	Mutant	Homo	Homo	Homo	Homo	Dead
24	Male	IV	Colon/Sigmoid	2	83	Yes	No	No		Yes	Yes		2	5	High	Homo	Hetero	Homo	Hetero	Hetero	Wt	Hetero	Hetero	Homo	Homo	Dead
25	Female	IV	Colon/Sigmoid	0	78	Yes	Yes	Yes	Yes	Yes	Yes	8	10	19	High	Homo	Homo	Homo	Homo	Homo	Mutant	Homo	Homo	Homo	Homo	Alive
26	Male	IV	Colon/Sigmoid	1	73	Yes	No	No		Yes	Yes		8	12	High	Homo	Homo	Homo	Wt	Homo	Wt	Hetero	Hetero	Homo	Homo	Dead
27	Female	IV	Rectum	0	36	No	No	No		Yes	No			84	Moderate	Homo	Wt	Hetero	Hetero	Hetero	Wt	Hetero	Hetero	Homo	Homo	Alive
28	Female	IV	Colon/Sigmoid	1	60	Yes	No	No		Yes	Yes		3	18	Moderate	Homo	Homo	Homo	Homo	Homo	Mutant	Homo	Homo	Homo	Homo	Alive
29	Male	IV	Rectum	0	65	Yes	No	No		Yes	Yes		11	102	Moderate	Homo	Homo	Hetero	Homo	Hetero	Wt	Homo	Homo	Hetero	Hetero	Alive
30	Female	IV	Colon/Sigmoid	1	48	No	No	No		Yes	No			145	High	Homo	Homo	Hetero	Homo	Homo	Wt	Hetero	Hetero	Homo	Homo	Alive
31	Male	IV	Colon/Sigmoid	0	70	Yes	No	No		Yes	Yes		11	39	High	Homo	Homo	Hetero	Wt	Homo	Wt	Homo	Homo	Homo	Homo	Dead
32	Male	IIA-IIIC	Colon/Sigmoid	0	60	Yes	No	Yes	No	No	No			14	High	Homo	Hetero	Homo	Homo	Hetero	ND	Homo	Homo	Hetero	Hetero	Dead
33	Male	IV	Colon/Sigmoid	1	72	No	No	No		Yes	Yes		9	35	Moderate	Homo	Hetero	Homo	Hetero	Homo	Wt	Hetero	Hetero	Hetero	Hetero	Dead
34	Female	IV	Colon/Sigmoid	0	47	Yes	No	No		Yes	Yes		9	94	High	Homo	Hetero	Wt	Hetero	Hetero	Wt	Homo	Homo	Homo	Homo	Dead
35	Female	IV	Colon/Sigmoid	1	56	Yes	No	No		Yes	Yes		9	54	High	Homo	Hetero	Homo	Hetero	Wt	Wt	Homo	Homo	Homo	Homo	Dead
36	Male	IV	Colon/Sigmoid	1	71	Yes	Yes	No		Yes	Yes		10	40	Moderate	Homo	Homo	Hetero	Homo	Wt	Wt	Homo	Homo	Hetero	Hetero	Dead
37	Female	IV	Colon/Sigmoid	1	48	Yes	No	No		Yes	Yes		11	15	High	Homo	Hetero	Hetero	Hetero	Wt	Wt	Homo	Homo	Homo	Homo	Dead
38	Female	IV	Rectum	1	73	No	Yes	No		Yes	Yes		3	15	Moderate	Homo	Wt	Wt	Hetero	Hetero	Mutant	Homo	Homo	Homo	Homo	Dead
39	Male	IV	Colon/Sigmoid	1	76	No	No	No		Yes	Yes		8	10	Moderate	Homo	Homo	Homo	Wt	Hetero	Wt	Hetero	Hetero	Homo	Homo	Dead
40	Male	IV	Colon/Sigmoid	0	20	Yes	Yes	Yes	Yes	Yes	Yes	3	0	5	High	Homo	Hetero	Homo	Homo	Wt	Wt	Homo	Homo	Homo	Homo	Dead
41	Female	IV	Rectum	0	64	No	No	No		Yes	Yes		9	15	Moderate	Homo	Homo	Homo	Homo	Wt	Wt	Homo	Homo	Homo	Homo	Dead
42	Female	IV	Rectum	1	70	No	No	No		Yes	Yes		8	11	Moderate	Homo	Wt	Wt	Homo	Hetero	Wt	Hetero	Hetero	Homo	Homo	Dead
43	Male	IV	Colon/Sigmoid	0	53	Yes	Yes	Yes	Yes	Yes	Yes	25	12	164	High	Homo	Wt	Hetero	Hetero	Hetero	Wt	Hetero	Hetero	Homo	Homo	Alive
44	Male	IV	Colon/Sigmoid	0	52	Yes	Yes	Yes	Yes	Yes	Yes	29	8	75	High	Homo	Homo	Homo	Wt	Homo	Wt	Hetero	Hetero	Homo	Homo	Dead
45	Female	IV	Colon/Sigmoid	0	56	No	No	No		Yes	Yes		3	23	Moderate	Homo	Homo	Hetero	Hetero	Hetero	ND	Homo	Homo	Hetero	Hetero	Dead
46	Female	IV	Colon/Sigmoid	1	62	No	No	No		Yes	Yes		0	0	High	Homo	Homo	Homo	Homo	Homo	Mutant	Homo	Homo	Homo	Homo	Dead
47	Male	IV	Colon/Sigmoid	1	63	Yes	No	No		Yes	Yes		16	48	Low	Homo	Wt	Hetero	Hetero	Hetero	Wt	Homo	Homo	Homo	Homo	Alive
48	Male	IV	Rectum	0	63	Yes	No	No		Yes	Yes		8	40	Moderate	Homo	Homo	Homo	Homo	Homo	Mutant	Homo	Homo	Homo	Homo	Dead
49	Male	IV	Rectum	0	55	Yes	Yes	Yes	Yes	Yes	Yes	6	8	53	Low	Homo	Hetero	Hetero	Hetero	Homo	Wt	Homo	Homo	Hetero	Hetero	Alive
50	Male	IV	Rectum	1	79	No	No	No		Yes	Yes		4	8	Moderate	Homo	Homo	Wt	Wt	Hetero	ND	Homo	Homo	Homo	Homo	Dead
51	Female	IV	Colon/Sigmoid	1	75	Yes	Yes	No		Yes	No			42	Moderate	Homo	Homo	Hetero	Homo	Hetero	Wt	Homo	Homo	Hetero	Hetero	Alive
52	Female	IV	Rectum	2	49		No			Yes	No			0	High	Homo	Homo	Hetero	Hetero	Hetero	Wt	Homo	Homo	Homo	Homo	Alive
53	Female	IV	Colon/Sigmoid	1	47	Yes	No	No		Yes	Yes		10	16	Moderate	Homo	Homo	Homo	Homo	Homo	Mutant	Homo	Homo	Homo	Homo	Dead
54	Male	IV	Rectum	0	71	No	No	No		Yes	Yes		8	15	High	Homo	Homo	Homo	Homo	Hetero	ND	Homo	Homo	Hetero	Hetero	Dead
55	Male	IV	Colon/Sigmoid	0	64	Yes	No	Yes	No	No	No			59	High	Homo	Hetero	Homo	Homo	Hetero	ND	Homo	Homo	Homo	Homo	Alive
56	Male	IV	Colon/Sigmoid	1	53	Yes	No	No		Yes	Yes		8	33	High	Homo	Homo	Hetero	Wt	Homo	Wt	Hetero	Hetero	Homo	Homo	Dead
57	Female	IV	Colon/Sigmoid	1	43	Yes	No	No		Yes	Yes		8	24	High	Homo	Wt	Hetero	Homo	Homo	Wt	Homo	Homo	Homo	Homo	Dead
58	Male	IV	Colon/Sigmoid	0	71	Yes	No	No		Yes	Yes		9	36	High	Homo	Homo	Homo	Wt	Hetero	Wt	Homo	Homo	Homo	Homo	Dead
59	Male	IV	Rectum	0	73	Yes	No	No		Yes	Yes		14	22	Moderate	Homo	Wt	Homo	Homo	Wt	Wt	Homo	Homo	Homo	Homo	Dead
60	Male	IIA-IIIC	Rectum	0	88	No	Yes	Yes	No	No	No			15	Low	Homo	Homo	Homo	Homo	Homo	Mutant	Homo	Homo	Homo	Homo	Dead
61	Female	IIA-IIIC	Colon/Sigmoid	0	54	Yes	Yes	Yes	Yes	Yes	Yes	12	8	49	High	Homo	Homo	Hetero	Homo	Hetero	Wt	Homo	Homo	Homo	Homo	Dead
62	Male	IV	Colon/Sigmoid	1	75	Yes	No	No		Yes	Yes		23	32	High	Homo	Hetero	Wt	Hetero	Homo	Wt	Homo	Homo	Homo	Homo	Dead
63	Male	IV	Colon/Sigmoid	0	64	No	No	No		Yes	Yes		10	23	Moderate	Homo	Hetero	Homo	Homo	Hetero	Wt	Homo	Homo	Homo	Homo	Dead
64	Female	IV	Rectum	1	81	Yes	No	No		Yes	Yes		8	18	Moderate	Homo	Hetero	Homo	Hetero	Hetero	Wt	Homo	Homo	Homo	Homo	Dead
65	Male	IV	Rectum	1	83	Yes	No	No		Yes	Yes		11	41	Moderate	Homo	Homo	Hetero	Homo	Homo	Wt	Homo	Homo	Homo	Homo	Dead
66	Female	IV	Rectum	2	82	No	No	No		Yes	Yes		0	2	High	Homo	Hetero	Wt	Wt	Hetero	ND	Homo	Homo	Homo	Homo	Dead
67	Male	IV	Colon/Sigmoid	1	64	Yes	No	No		Yes	Yes		2	5	High	Homo	Homo	Homo	Homo	Homo	Mutant	Homo	Homo	Homo	Homo	Dead
68	Male	IIA-IIIC	Rectum	0	56	Yes	Yes	Yes	No	No	No			156	High	Homo	Hetero	Wt	Wt	Hetero	ND	Homo	Homo	Hetero	Hetero	Alive
69	Male	IV	Colon/Sigmoid	1	71	Yes	No	Yes	Yes	Yes	Yes	21	6	38	Moderate	Homo	Homo	Wt	Wt	Wt	Wt	Homo	Homo	Homo	Homo	Alive
70	Male	IV	Colon/Sigmoid	0	58	Yes	No			Yes	Yes		16	26	High	Homo	Hetero	Hetero	Homo	Homo	Wt	Homo	Homo	Hetero	Hetero	Dead
71	Male	IV	Colon/Sigmoid	0	57	Yes	No	No		Yes	Yes		2	4	High	Homo	Hetero	Homo	Homo	Hetero	Wt	Homo	Homo	Homo	Homo	Dead
72	Male	IV	Colon/Sigmoid	0	76	No	No	No		Yes	Yes		0	1		Homo	Homo	Homo	Hetero	Hetero	Wt	Homo	Homo	Homo	Homo	Dead
73	Female	IV	Rectum	0	56	Yes	No	No		Yes	Yes		9	36	High	Homo	Hetero	Homo	Homo	Homo	Mutant	Homo	Homo	Homo	Homo	Dead
74	Male	IV	Colon/Sigmoid	1	66	Yes	No	No		Yes	Yes		2	3	High	Homo	Hetero	Homo	Homo	Homo	Mutant	Homo	Homo	Hetero	Hetero	Dead
75	Male	IV	Rectum	0	69	Yes				Yes	Yes		26	30	High	Homo	Homo	Homo	Homo	Wt	Wt	Homo	Homo	Homo	Homo	Dead
76	Male	IV	Colon/Sigmoid	1	34	Yes	No	No		Yes	Yes		0	3	Undifferentiated	Homo	Homo	Homo	Homo	Homo	Mutant	Homo	Homo	Homo	Homo	Dead
77	Male	IV	Rectum	1	68	No	No	No		Yes	Yes		8	19	Moderate	Homo	Homo	Homo	Homo	Homo	Mutant	Homo	Homo	Homo	Homo	Alive
78	Male	IIA-IIIC	Colon/Sigmoid	0	67	Yes	No	No		No	No			11	High	Homo	Homo	Homo	Homo	Hetero	ND	Homo	Homo	Homo	Homo	Dead
79	Male	IV	Colon/Sigmoid	1	73	No	No	No		Yes	Yes		5	6	Moderate	Homo	Homo	Homo	Homo	Homo	Mutant	Homo	Homo	Homo	Homo	Alive
80	Female	IV	Colon/Sigmoid	2	61	No	Yes	No		Yes	Yes		10	12	Moderate	Homo	Hetero	Homo	Homo	Homo	Wt	Homo	Homo	Homo	Homo	Dead
81	Male	IV	Rectum	0	57	Yes	No	No		Yes	Yes		8	41	High	Homo	Homo	Homo	Hetero	Wt	Wt	Homo	Homo	Homo	Homo	Dead
82	Female	IV	Colon/Sigmoid	0	40	Yes	No	Yes	Yes	Yes	Yes	31	2	39	High	Homo	Hetero	Homo	Hetero	Hetero	Wt	Homo	Homo	Homo	Homo	Alive
83	Male	IV	Colon/Sigmoid	0	73	Yes	No	No		Yes	Yes		6	19	High	Homo	Homo	Homo	Homo	Homo	Mutant	Homo	Homo	Homo	Homo	Dead
84	Male	IV	Colon/Sigmoid	0	57	Yes	No	No		Yes	Yes		8	63	High	Homo	Hetero	Hetero	Hetero	Hetero	Wt	Homo	Homo	Hetero	Hetero	Dead
85	Male	IIA-IIIC	Colon/Sigmoid	1	61	Yes	No	No		Yes	Yes		23	68	Moderate	Homo	Hetero	Homo	Homo	Homo	Wt	Homo	Homo	Hetero	Hetero	Dead
86	Female	IV	Colon/Sigmoid	0	48	Yes	No	No		Yes	Yes		12	18	High	Homo	Homo	Homo	Hetero	Homo	ND	Homo	Homo	Homo	Homo	Dead
87	Female	IV	Colon/Sigmoid	2	40	Yes	No	No		Yes	Yes		0	2	High	Homo	Hetero	Homo	Hetero	Hetero	Wt	Homo	Homo	Homo	Homo	Dead
88	Female	IV	Rectum	0	41	Yes	No	No		Yes	Yes		2	17	Undifferentiated	Homo	Homo	Homo	Hetero	Homo	Wt	Homo	Homo	Homo	Homo	Dead
89	Female	IV	Rectum	1	75	Yes	Yes	No		Yes	No			24	Low	Homo	Homo	Homo	Hetero	Hetero	ND	Homo	Homo	Homo	Homo	Dead
90	Male	IV	Colon/Sigmoid	0	63	Yes	No	Yes	Yes	Yes	Yes	16	9	48	Moderate	Homo	Homo	Homo	Homo	Homo	Mutant	Homo	Homo	Homo	Homo	Alive
91	Female	IV	Colon/Sigmoid	1	65	Yes	No	No		Yes	Yes		7	36	High	Homo	Hetero	Wt	Homo	Wt	Wt	Homo	Homo	Homo	Homo	Dead
92	Male	IV	Colon/Sigmoid	0	63	Yes	No	No		Yes	Yes		5	66	High	Homo	Homo	Homo	Hetero	Homo	Wt	Homo	Homo	Hetero	Hetero	Alive
93	Male	IV	Rectum	1	68	No	No	No		Yes	Yes		8	23	Moderate	Homo	Homo	Homo	Homo	Homo	Wt	Homo	Homo	Homo	Homo	Dead
94	Male	IIA-IIIC	Rectum	0	68	Yes	Yes	Yes	Yes	Yes	Yes	1	13	9	High	Homo	Homo	Wt	Homo	Hetero	ND	Homo	Homo	Homo	Homo	Dead
95	Male	IV	Rectum	0	81	No	No	No		Yes	Yes		2	14	High	Homo	Homo	Wt	Hetero	Homo	Wt	Homo	Homo	Homo	Homo	Dead
96	Male	IV	Colon/Sigmoid	1	77	Yes	No	No		Yes	Yes		2	6	High	Homo	Homo	Hetero	Homo	Homo	Wt	Hetero	Hetero	Homo	Homo	Alive
97	Female	IV	Colon/Sigmoid	0	57	Yes	No	No		Yes	Yes		4	63	Low	Homo	Wt	Hetero	Hetero	Hetero	Mutant	Homo	Homo	Homo	Homo	Alive
98	Male	IV	Colon/Sigmoid	0	56	Yes	Yes	Yes	Yes	Yes	Yes	50	8	75	Moderate	Homo	Homo	Homo	Homo	Homo	Mutant	Homo	Homo	Homo	Homo	Dead
99	Male	IV	Colon/Sigmoid	0	73	Yes	No	No		Yes	Yes		6	16	High	Homo	Hetero	Homo	Hetero	Hetero	Wt	Hetero	Hetero	Hetero	Hetero	Dead
100	Male	IV	Colon/Sigmoid	0	55	Yes	No	No		Yes	Yes		6	44	High	Homo	Homo	Homo	Hetero	Hetero	Mutant	Homo	Homo	Homo	Homo	Dead
101	Male	IV	Colon/Sigmoid	0	71	No	Yes	No		Yes	Yes		13	17	High	Homo	Homo	Homo	Homo	Homo	ND	Homo	Homo	Homo	Homo	Dead
102	Male	IV	Colon/Sigmoid	1	66	Yes	No	No		Yes	Yes		1	3	High	Homo	Hetero	Hetero	Hetero	Hetero	Wt	Homo	Homo	Hetero	Hetero	Dead
103	Male	IV	Rectum	0	45	Yes	Yes	Yes	Yes	Yes	Yes	58	25	91	Moderate	Homo	Homo	Homo	Hetero	Hetero	Wt	Homo	Homo	Homo	Homo	Alive
104	Female	IV	Colon/Sigmoid	1	59	Yes	Yes	Yes	Yes	Yes	Yes	24	2	36	Moderate	Homo	Hetero	Hetero	Homo	Homo	Mutant	Homo	Homo	Hetero	Hetero	Dead
105	Male	IV	Colon/Sigmoid	0	80	Yes	No	Yes	Yes	Yes	No	29		25	High	Homo	Hetero	Hetero	Hetero	Hetero	Wt	Homo	Homo	Homo	Homo	Alive
106	Male	IV	Colon/Sigmoid	2	68	Yes	No	No		Yes	Yes		0	1	High	Homo	Hetero	Homo	Homo	Hetero	Mutant	Homo	Homo	Homo	Homo	Dead
107	Male	IIA-IIIC	Colon/Sigmoid	0	65	Yes	No	Yes	No	No	No			136	High	Homo	Hetero	Hetero	Homo	Wt	ND	Homo	Homo	Hetero	Hetero	Alive
108	Male	IV	Rectum	2	67	Yes	Yes	Yes	Yes	Yes	Yes	17	5	42	Moderate	Homo	Homo	Hetero	Wt	Hetero	Wt	Homo	Homo	Homo	Homo	Dead
109	Male	IV	Rectum	0	68	No	No	No		Yes	Yes		10	17	Undifferentiated	Homo	Homo	Homo	Homo	Homo	Mutant	Homo	Homo	Homo	Homo	Dead
110	Female	IV	Rectum	0	68	Yes	Yes	No		Yes	No			43	High	Homo	Wt	Wt	Wt	Homo	Wt	Homo	Homo	Hetero	Hetero	Alive
111	Male	IV	Colon/Sigmoid	1	74	Yes	No	No		Yes	Yes		6	10	High	Homo	Hetero	Homo	Homo	Hetero	Wt	Homo	Homo	Hetero	Hetero	Dead
112	Male	IV	Colon/Sigmoid	0	55	Yes	No	No		Yes	Yes		0	2	High	Homo	Homo	Homo	Homo	Homo	Mutant	Homo	Homo	Homo	Homo	Alive
113	Female	IV	Colon/Sigmoid	1	61	Yes	Yes	Yes	Yes	Yes	Yes	26	0	28	High	Homo	Hetero	Homo	Hetero	Hetero	Wt	Hetero	Hetero	Hetero	Hetero	Dead
114	Male	IV	Colon/Sigmoid	1	68	Yes	No	No		Yes	Yes		3	25	Moderate	Homo	Homo	Homo	Hetero	Wt	Wt	Homo	Homo	Homo	Homo	Dead
115	Male	IV	Colon/Sigmoid	1	72	Yes	No	No		Yes	Yes		5	15	High	Homo	Homo	Homo	Homo	Homo	Mutant	Homo	Homo	Homo	Homo	Dead
116	Male	IV	Colon/Sigmoid	1	76	Yes	No	No		Yes	Yes		11	35	Moderate	Homo	Homo	Homo	Homo	Homo	Mutant	Homo	Homo	Homo	Homo	Dead
117	Male	IV	Colon/Sigmoid	0	34	Yes	No	No		Yes	Yes		12	44	Moderate	Homo	Hetero	Homo	Wt	Hetero	Mutant	Homo	Homo	Homo	Homo	Dead
118	Male	IV	Colon/Sigmoid	1	37	Yes	No	No		Yes	No			82	Moderate	Homo	Homo	Homo	Wt	Homo	Wt	Homo	Homo	Homo	Homo	Alive
119	Male	IV	Colon/Sigmoid	0	61	No	No	No		Yes	Yes		15	37	High	Homo	Homo	Homo	Homo	Homo	Mutant	Homo	Homo	Homo	Homo	Dead
120	Female	IV	Colon/Sigmoid	0	55	Yes	No	No		Yes	Yes		11	76	High	Homo	Homo	Homo	Homo	Homo	Mutant	Homo	Homo	Homo	Homo	Alive
121	Female	IV	Colon/Sigmoid	0	53	Yes	No	No		Yes	No			12	High	Homo	Homo	Homo	Homo	Hetero	ND	Homo	Homo	Homo	Homo	Dead
122	Female	IV	Colon/Sigmoid	1	51	No	No	No		Yes	Yes		4	13	High	Homo	Homo	Homo	Hetero	Homo	Mutant	Homo	Homo	Homo	Homo	Dead
123	Female	IV	Colon/Sigmoid	0	69	Yes	No	No		Yes	No			65	High	Homo	Homo	Wt	Wt	Hetero	Wt	Homo	Homo	Hetero	Hetero	Dead
124	Female	IV	Rectum	1	63	Yes	No	Yes	Yes	Yes	Yes	19	9	33	Moderate	Homo	Homo	Homo	Hetero	Hetero	Mutant	Homo	Homo	Homo	Homo	Dead
125	Male	IV	Rectum	0	55	Yes	No	No		Yes	Yes		10	31	Moderate	Homo	Homo	Homo	Homo	Homo	Mutant	Homo	Homo	Homo	Homo	Dead
126	Male	IIA-IIIC	Colon/Sigmoid	1	67	Yes	No	No		Yes	Yes		2	13	Moderate	Homo	Homo	Homo	Homo	Homo	Mutant	Homo	Homo	Homo	Homo	Dead
127	Male	IV	Rectum	1	71	Yes	Yes	No		Yes	Yes		2	38	Moderate	Homo	Wt	Hetero	Homo	Hetero	ND	Homo	Homo	Homo	Homo	Dead
128	Male	IV	Colon/Sigmoid	2	74	No	No	No		Yes	Yes		9	14	High	Homo	Homo	Homo	Hetero	Hetero	Wt	Homo	Homo	Homo	Homo	Alive
129	Male	IV	Colon/Sigmoid	0	73	Yes	No	No		Yes	No			135	Moderate	Homo	Homo	Hetero	Homo	Homo	ND	Homo	Homo	Homo	Homo	Alive
130	Male	IV	Colon/Sigmoid	0	49	Yes	No	No		Yes	Yes		7	12	High	Homo	Homo	Homo	Homo	Homo	Mutant	Homo	Homo	Homo	Homo	Alive
131	Male	IV	Rectum	0	55	Yes	No	No		No	No			1	High	Homo	Homo	Wt	Homo	Hetero	ND	Homo	Homo	Homo	Homo	Dead
132	Female	IV	Colon/Sigmoid	2	67	No	No	No		Yes	Yes		5	8	High	Homo	Homo	Homo	Homo	Homo	Mutant	Homo	Homo	Homo	Homo	Dead
133	Male	IV	Rectum	0	55	Yes	No	No		Yes	Yes		8	18	High	Homo	Homo	Homo	Homo	Homo	Mutant	Homo	Homo	Hetero	Hetero	Dead
134	Male	IV	Colon/Sigmoid	1	59	Yes	No	No		Yes	Yes		7	12	High	Homo	Hetero	Homo	Hetero	Homo	Wt	Homo	Homo	Homo	Homo	Dead
135	Male	IV	Colon/Sigmoid	1	67	Yes	No	No		Yes	Yes		5	8	High	Homo	Homo	Homo	Homo	Homo	Wt	Homo	Homo	Hetero	Hetero	Dead
136	Male	IV	Rectum	0	74	Yes	No	No		Yes	Yes		19	31	High	Homo	Homo	Hetero	Wt	Homo	ND	Homo	Homo	Hetero	Hetero	Dead
137	Female	IV	Colon/Sigmoid	1	58	Yes	No	No		Yes	Yes		1	62	High	Homo	Hetero	Hetero	Hetero	Hetero	Wt	Homo	Homo	Homo	Homo	Dead
138	Male	IV	Rectum	1	74	Yes	No	No		Yes	Yes		19	36	High	Homo	Homo	Homo	Homo	Homo	Mutant	Homo	Homo	Homo	Homo	Dead
139	Male	IV	Colon/Sigmoid	2	78	Yes	No	No		Yes	Yes		2	22	High	Homo	Hetero	Homo	Homo	Hetero	Mutant	Homo	Homo	Hetero	Hetero	Dead
140	Male	IV	Rectum	2	75	Yes	Yes	Yes	Yes	Yes	Yes	18	8	50	High	Homo	Homo	Hetero	Homo	Homo	Mutant	Homo	Homo	Hetero	Hetero	Dead
141	Male	IV	Colon/Sigmoid	0	63	Yes	No	No		Yes	No			10	High	Homo	Hetero	Hetero	Hetero	Hetero	ND	Homo	Homo	Hetero	Hetero	Dead
142	Male	IV	Colon/Sigmoid	0	44	Yes	No	No		Yes	Yes		2	6	High	Homo	Homo	Homo	Wt	Hetero	Wt	Homo	Homo	Homo	Homo	Dead
143	Male	IV	Colon/Sigmoid	2	69	No	No	No		Yes	Yes		7	61	Moderate	Homo	Homo	Homo	Homo	Homo	Mutant	Homo	Homo	Homo	Homo	Dead
144	Male	IV	Colon/Sigmoid	0	69	Yes	No	No		Yes	Yes		14	66	High	Homo	Homo	Homo	Hetero	Wt	Wt	Hetero	Hetero	Hetero	Hetero	Alive
145	Male	IV	Rectum	0	43	Yes	No	No		Yes	Yes		5	25	High	Homo	Homo	Homo	Homo	Homo	Mutant	Homo	Homo	Homo	Homo	Dead
146	Male	IV	Colon/Sigmoid	1	50	Yes	No	No		Yes	Yes		12	87	High	Homo	Wt	Homo	Hetero	Hetero	Wt	Homo	Homo	Homo	Homo	Dead
147	Male	IV	Colon/Sigmoid	1	56	No	No	No		Yes	Yes		1	2	Moderate	Homo	Homo	Homo	Homo	Homo	Mutant	Homo	Homo	Homo	Homo	Dead
148	Male	IV	Colon/Sigmoid	0	62	Yes	No	No		Yes	Yes		4	9	Moderate	Homo	Hetero	Homo	Homo	Wt	ND	Homo	Homo	Homo	Homo	Dead
149	Female	IV	Colon/Sigmoid	1	80	No	No	No		Yes	Yes		5	7	Moderate	Homo	Homo	Hetero	Hetero	Homo	Mutant	Homo	Homo	Hetero	Hetero	Dead
150	Male	IV	Colon/Sigmoid	0	69	Yes	Yes	Yes	Yes	Yes	Yes	28	3	33	Moderate	Homo	Homo	Homo	Hetero	Hetero	Wt	Homo	Homo	Homo	Homo	Dead
151	Male	IV	Colon/Sigmoid	1	65	Yes	No	No		Yes	Yes		6	15	High	Homo	Homo	Homo	Hetero	Homo	Mutant	Homo	Homo	Homo	Homo	Dead
152	Female	IV	Colon/Sigmoid	1	85	Yes	No	No		Yes	Yes		6	54	Moderate	Homo	Homo	Homo	Homo	Homo	ND	Homo	Homo	Hetero	Hetero	Alive
153	Male	IV	Colon/Sigmoid	0	53	Yes	No	No		Yes	Yes		3	23	High	Homo	Homo	Homo	Hetero	Wt	Wt	Homo	Homo	Homo	Homo	Dead
154	Female	IV	Colon/Sigmoid	1	77	Yes	No	No		Yes	Yes		0	2	High	Homo	Homo	Hetero	Hetero	Hetero	ND	Homo	Homo	Homo	Homo	Dead
155	Female	IV	Rectum	0	46	Yes	No	No		Yes	Yes		11	93	Low	Homo	Hetero	Homo	Homo	Hetero	Mutant	Homo	Homo	Homo	Homo	Dead
156	Female	IV	Colon/Sigmoid	1	76	Yes	No	No		Yes	Yes		1	8	Low	Homo	Homo	Wt	Homo	Hetero	Wt	Homo	Homo	Hetero	Hetero	Dead
157	Female	IV	Colon/Sigmoid	0	51	Yes	No	No		Yes	Yes	15	26	58	Moderate	Homo	Hetero	Wt	Homo	Wt	Mutant	Homo	Homo	Hetero	Hetero	Alive
158	Male	IV	Colon/Sigmoid	0	71	Yes	No	No		Yes	Yes		52	77	High	Homo	Wt	Wt	Homo	Hetero	Mutant	Homo	Homo	Homo	Homo	Dead
159	Male	IV	Colon/Sigmoid	1	72	Yes	Yes	Yes	Yes	Yes	Yes	7	4	35	High	Homo	Homo	Homo	Homo	Homo	Mutant	Homo	Homo	Hetero	Hetero	Dead
160	Female	IV	Colon/Sigmoid	2	38	Yes	No	No		Yes	Yes		0	2	High	Homo	Hetero	Homo	Homo	Homo	Wt	Homo	Homo	Hetero	Hetero	Dead
161	Female	IV	Colon/Sigmoid	1	58	No	No	No		Yes	Yes		3	6	Moderate	Homo	Hetero	Hetero	Homo	Hetero	Wt	Homo	Homo	Hetero	Hetero	Dead
162	Female	IV	Colon/Sigmoid	0	52	Yes		No		Yes	Yes		9	37	Moderate	Homo	Hetero	Hetero	Wt	Homo	Mutant	Homo	Homo	Homo	Homo	Dead
163	Female	IV	Rectum	1	53	No	Yes	Yes	Yes	Yes	Yes	8	14	38	High	Homo	Homo	Homo	Homo	Homo	Wt	Homo	Homo	Hetero	Hetero	Dead
164	Female	IV	Colon/Sigmoid	1	73	No	No	No		Yes	Yes		1	2	High	Homo	Hetero	Wt	Hetero	Wt	ND	Homo	Homo	Hetero	Hetero	Dead
165	Male	IV	Colon/Sigmoid	0	75	Yes	No	No		Yes	Yes		21	51	Moderate	Homo	Homo	Homo	Hetero	Hetero	Wt	Homo	Homo	Homo	Homo	Dead
166	Female	IV	Colon/Sigmoid	0	63	Yes	No	No		Yes	Yes		18	38	Moderate	Homo	Homo	Hetero	Hetero	Hetero	Wt	Homo	Homo	Homo	Homo	Dead
167	Male	IV	Colon/Sigmoid	0	68	Yes	No	Yes	Yes	Yes	Yes	16	2	21	High	Homo	Wt	Wt	Homo	Homo	ND	Homo	Homo	Hetero	Hetero	Dead
168	Female	IV	Colon/Sigmoid	1	71	No		No		Yes	Yes		12	35	High	Homo	Hetero	Homo	Homo	Homo	Wt	Hetero	Hetero	Homo	Homo	Dead
169	Male	IV	Rectum	0	59	Yes	No	No		Yes	Yes		7	62	Moderate	Homo	Hetero	Homo	Hetero	Homo	ND	Homo	Homo	Homo	Homo	Dead
170	Female	IV	Colon/Sigmoid	0	62	Yes	No	No		Yes	Yes		52	27	High	Homo	Homo	Homo	Hetero	Wt	Mutant	Homo	Homo	Homo	Homo	Dead
171	Female	IV	Colon/Sigmoid	0	50	Yes	No	No		Yes	Yes		6	9	High	Homo	Hetero	Homo	Homo	Homo	Wt	Homo	Homo	Homo	Homo	Dead
172	Female	IV	Colon/Sigmoid	0	66	Yes	No	No		Yes	Yes		10	31	High	Homo	Hetero	Hetero	Homo	Hetero	Wt	Homo	Homo	Homo	Homo	Dead
173	Female	IV	Rectum	1	79	No	No	No		Yes	Yes		14	22	Low	Homo	Homo	Hetero	Homo	Homo	Wt	Hetero	Hetero	Hetero	Hetero	Dead
174	Female	IV	Rectum	1	72	Yes	No	No		Yes	Yes		12	34	High	Homo	Homo	Homo	Wt	Homo	Wt	Homo	Homo	Homo	Homo	Dead
175	Female	IV	Rectum	0	66	No	Yes	No		Yes	Yes		7	22	Moderate	Homo	Homo	Hetero	Hetero	Hetero	Mutant	Homo	Homo	Homo	Homo	Dead
176	Female	IV	Rectum	0	44	Yes	No	Yes	Yes	Yes	Yes	40	9	93	High	Homo	Homo	Homo	Homo	Homo	Wt	Homo	Homo	Homo	Homo	Dead
177	Male	IV	Colon/Sigmoid	3	82	Yes				No	No			1	High	Homo	Homo	Wt	Homo	Hetero	ND	Homo	Homo	Homo	Homo	Dead
178	Male	IIA-IIIC	Rectum	0	60	Yes	No	Yes	No	No	No			96	Moderate	Homo	Wt	Homo	Hetero	Hetero	ND	Homo	Homo	Homo	Homo	Alive
179	Female	IV	Colon/Sigmoid	1	68	Yes	No	No		Yes	Yes		7	36	High	Homo	Homo	Homo	Homo	Hetero	Wt	Homo	Homo	Homo	Homo	Dead
180	Male	IV	Colon/Sigmoid	1	57	No	Yes	No		Yes	Yes		9	14	High	Homo	Homo	Homo	Homo	Hetero	ND	Homo	Homo	Homo	Homo	Dead
181	Female	IV	Rectum	1	66	Yes	No	No		Yes	Yes		19	29	Moderate	Homo	Homo	Homo	Hetero	Hetero	Wt	Hetero	Hetero	Homo	Homo	Dead
182	Male	IV	Colon/Sigmoid	0	74	No	No	No		Yes	Yes		12	31	Undifferentiated	Homo	Hetero	Hetero	Homo	Hetero	Mutant	Homo	Homo	Homo	Homo	Dead
183	Male	IV	Colon/Sigmoid	0	67	Yes	No	No		Yes	Yes		7	34	Moderate	Homo	Hetero	Wt	Homo	Wt	Mutant	Homo	Homo	Homo	Homo	Dead
184	Male	IV	Rectum	2	61	No	No	No		Yes	Yes		0	2	High	Homo	Homo	Homo	Homo	Homo	Wt	Homo	Homo	Hetero	Hetero	Dead
185	Male	IV	Colon/Sigmoid	2	74	Yes	No	No		Yes	Yes		6	13	Moderate	Homo	Homo	Wt	Hetero	Wt	ND	Homo	Homo	Homo	Homo	Dead
186	Male	IV	Colon/Sigmoid	1	52	Yes	No	No		Yes	Yes		21	133	Moderate	Homo	Wt	Wt	Wt	Homo	Mutant	Homo	Homo	Homo	Homo	Alive
187	Male	IV	Colon/Sigmoid	1	74	No	No	No		Yes	Yes		11	23	Moderate	Homo	Hetero	Hetero	Hetero	Hetero	Mutant	Homo	Homo	Homo	Homo	Dead
188	Female	IV	Colon/Sigmoid	1	73	Yes	No	No		Yes	Yes		4	5	Moderate	Homo	Homo	Homo	Homo	Homo	Wt	Homo	Homo	Homo	Homo	Dead
189	Female	IV	Colon/Sigmoid	1	73	No	No	No		Yes	Yes		2	21	Moderate	Homo	Hetero	Homo	Hetero	Hetero	Wt	Homo	Homo	Hetero	Hetero	Dead
190	Female	IIA-IIIC	Colon/Sigmoid	0	53	Yes	No	Yes	No	No				43	Low	Homo	Wt	Wt	Hetero	Homo	ND	Hetero	Hetero	Hetero	Hetero	Alive
191	Female	IIA-IIIC	Rectum	1	63	Yes	Yes	Yes	No	No	No			104	Moderate	Homo	Hetero	Wt	Wt	Hetero	Mutant	Homo	Homo	Hetero	Hetero	Alive
192	Male	IIA-IIIC	Colon/Sigmoid	0	67	Yes	No	Yes	No	No	No			28	Low	Hetero	Hetero	Wt	Wt	Hetero	ND	Hetero	Hetero	Hetero	Hetero	Alive
193	Female	IIA-IIIC	Rectum	0	70	Yes	Yes	Yes	Yes	Yes	Yes	11	22	155	High	Homo	Wt	Hetero	Wt	Hetero	ND	Hetero	Hetero	Hetero	Hetero	Dead
194	Female	IV	Colon/Sigmoid	2	60	Yes	No	No		Yes	Yes		1	3	High	Hetero	Wt	Hetero	Homo	Hetero	ND	Hetero	Hetero	Hetero	Hetero	Dead
195	Male	IIA-IIIC	Colon/Sigmoid	0	46	No	No	Yes	No	No	No			15	Moderate	Hetero	Hetero	Wt	Wt	Hetero	Wt	Hetero	Hetero	Homo	Homo	Alive
196	Male	IIA-IIIC	Colon/Sigmoid	0	46	Yes	No	Yes	No	No	No			80	Low	Hetero	Wt	Wt	Hetero	Wt	ND	Hetero	Hetero	Hetero	Hetero	Alive
197	Female	IIA-IIIC	Colon/Sigmoid	0	44	Yes	No	Yes	No	No	No			130	Moderate	Hetero	Hetero	Hetero	Homo	Hetero	ND	Hetero	Hetero	Homo	Homo	Alive
198	Female	IIA-IIIC	Colon/Sigmoid	0	72	Yes	No	Yes	No	No	No			87	Moderate	Hetero	Wt	Wt	Wt	Wt	ND	Homo	Homo	Hetero	Hetero	Alive
199	Female	IIA-IIIC	Colon/Sigmoid	0	62	Yes	No	Yes	No	No	No			136	High	Homo	Wt	Wt	Hetero	Wt	ND	Homo	Homo	Homo	Homo	Alive
200	Male	IIA-IIIC	Colon/Sigmoid	0	57	Yes	No	Yes	No	No	No			61	High	Hetero	Wt	Wt	Wt	Hetero	ND	Hetero	Hetero	Homo	Homo	Alive
201	Male	IIA-IIIC	Rectum	0	72	Yes	Yes	Yes	No	No	No			51	High	Homo	Hetero	Hetero	Wt	Hetero	ND	Hetero	Hetero	Homo	Homo	Alive
202	Female	IIA-IIIC	Rectum	1	74	Yes	Yes	Yes	Yes	Yes	Yes	15	1	20	High	Homo	Wt	Wt	Hetero	Hetero	ND	Hetero	Hetero	Homo	Homo	Alive
203	Male	IIA-IIIC	Colon/Sigmoid	1	79	Yes	No	Yes	No	No	No			72	Moderate	Hetero	Homo	Wt	Hetero	Homo	ND	Hetero	Hetero	Homo	Homo	Alive
204	Female	IIA-IIIC	Colon/Sigmoid	0	37	Yes	No	Yes	No	No	No			85	Low	Hetero	Wt	Hetero	Homo	Homo	Mutant	Homo	Homo	Homo	Homo	Alive
205	Male	IIA-IIIC	Colon/Sigmoid	0	75	Yes	No	Yes	Yes	Yes	Yes	21	2	42	High	Homo	Wt	Wt	Wt	Wt	Wt	Homo	Homo	Hetero	Hetero	Dead
206	Male	IIA-IIIC	Rectum	1	71	Yes	Yes	Yes	Yes	No	No	6		6	Moderate	Homo	Wt	Wt	Wt	Wt	ND	Homo	Homo	Homo	Homo	Dead
207	Female	IIA-IIIC	Colon/Sigmoid	1	54	Yes	Yes	Yes	No	No	No			90	Low	Homo	Hetero	Wt	Hetero	Hetero	Wt	Homo	Homo	Hetero	Hetero	Alive
208	Female	IIA-IIIC	Colon/Sigmoid	0	64	Yes	No	Yes	No	No	No			32	Low	Hetero	Hetero	Wt	Hetero	Homo	Mutant	Homo	Homo	Hetero	Hetero	Alive
209	Male	IIA-IIIC	Rectum	0	48	Yes	Yes	Yes	Yes	Yes	No	22		33	Moderate	Homo	Wt	Wt	Wt	Hetero	Wt	Homo	Homo	Hetero	Hetero	Alive
210	Female	IV	Rectum	1	67	Yes	No	No		Yes	Yes		2	5	High	Hetero	Homo	Homo	Homo	Homo	Mutant	Homo	Homo	Hetero	Hetero	Dead
211	Female	IIA-IIIC	Colon/Sigmoid	1	74	Yes	No	Yes	Yes	Yes	Yes	10	2	21	High	Homo	Wt	Hetero	Hetero	Hetero	Wt	Homo	Homo	Hetero	Hetero	Dead
212	Male	IIA-IIIC	Colon/Sigmoid	1	81	Yes	No	Yes	No	No	No			38	Moderate	Homo	Homo	Wt	Hetero	Hetero	Wt	Hetero	Hetero	Hetero	Hetero	Alive
213	Male	IIA-IIIC	Colon/Sigmoid	0	77	Yes	No	Yes	No	No	No			64	Moderate	Hetero	Hetero	Hetero	Wt	Hetero	ND	Hetero	Hetero	Homo	Homo	Alive
214	Male	IIA-IIIC	Colon/Sigmoid	1	77	Yes	No	Yes	Yes	Yes	Yes	25	12	55	Moderate	Hetero	Wt	Homo	Homo	Wt	ND	Hetero	Hetero	Hetero	Hetero	Dead
215	Male	IIA-IIIC	Rectum	1	48	Yes	No	Yes	No	No	No			2	Low	Hetero	Hetero	Wt	Hetero	Hetero	ND	Hetero	Hetero	Homo	Homo	Alive
216	Male	IIA-IIIC	Colon/Sigmoid	0	56	Yes	No	Yes	No	No	No			60	Low	Homo	Wt	Wt	Wt	Hetero	Wt	Hetero	Hetero	Hetero	Hetero	Alive
217	Female	IIA-IIIC	Colon/Sigmoid	0	54	Yes	No	Yes	Yes	Yes	No	11		119	Low	Hetero	Hetero	Homo	Homo	Homo	Mutant	Homo	Homo	Hetero	Hetero	Alive
218	Male	IIA-IIIC	Colon/Sigmoid	0	56	Yes	No	Yes	No	No	No			72	Low	Homo	Hetero	Wt	Hetero	Wt	ND	Homo	Homo	Hetero	Hetero	Alive
219	Female	IIA-IIIC	Rectum	0	71	Yes	No	Yes	No	No	No			57	Low	Hetero	Hetero	Hetero	Hetero	Hetero	ND	Homo	Homo	Hetero	Hetero	Alive
220	Female	IIA-IIIC	Colon/Sigmoid	1	48	Yes	No	Yes	Yes	Yes	Yes	14	7	28	Moderate	Homo	Homo	Hetero	Hetero	Homo	Mutant	Homo	Homo	Homo	Homo	Dead
221	Male	IIA-IIIC	Colon/Sigmoid	0	78	Yes	No	Yes	No	No	No			11	Low	Hetero	Wt	Homo	Wt	Wt	ND	Homo	Homo	Homo	Homo	Alive
222	Male	IIA-IIIC	Colon/Sigmoid	0	61	Yes	No	Yes	No	No	No			38	Moderate	Homo	Hetero	Wt	Wt	Hetero	ND	Homo	Homo	Hetero	Hetero	Alive
223	Female	IIA-IIIC	Colon/Sigmoid	1	75	Yes	No	Yes	No	No	No			97	Low	Homo	Hetero	Hetero	Wt	Hetero	Wt	Homo	Homo	Hetero	Hetero	Alive
224	Male	IIA-IIIC	Rectum	1	62	Yes	Yes	Yes	No	No	No			10	High	Hetero	Wt	Hetero	Wt	Hetero	ND	Homo	Homo	Hetero	Hetero	Dead
225	Female	IIA-IIIC	Colon/Sigmoid	0	46		No	Yes	No	No	No			90	Low	Homo	Hetero	Wt	Wt	Hetero	Wt	Homo	Homo	Hetero	Hetero	Alive
226	Male	IIA-IIIC	Colon/Sigmoid	0	62	Yes	No	Yes	No	No	No			144	High	Homo	Hetero	Hetero	Hetero	Hetero	ND	Hetero	Hetero	Hetero	Hetero	Alive
227	Female	IIA-IIIC	Rectum	0	54	Yes	Yes	Yes	No	No	No			132	High	Homo	Hetero	Hetero	Wt	Hetero	ND	Hetero	Hetero	Hetero	Hetero	Alive
228	Male	IIA-IIIC	Rectum	1	56	Yes	Yes	Yes	No	No	No			76	Low	Homo	Homo	Wt	Wt	Hetero	ND	Hetero	Hetero	Homo	Homo	Alive
229	Male	IIA-IIIC	Colon/Sigmoid	0	66	Yes	No	Yes	No	No	No			85	Moderate	Homo	Wt	Wt	Wt	Hetero	Mutant	Hetero	Hetero	Homo	Homo	Alive
230	Male	IIA-IIIC	Colon/Sigmoid	1	70	Yes	No	Yes	No	No	No			84	High	Hetero	Wt	Wt	Wt	Hetero	ND	Hetero	Hetero	Hetero	Hetero	Alive
231	Male	IV	Colon/Sigmoid	1	65	Yes	No	No		Yes	Yes		10	44	High	Homo	Wt	Wt	Wt	Hetero	ND	Homo	Homo	Homo	Homo	Dead
232	Male	IIA-IIIC	Colon/Sigmoid	0	56	Yes	No	Yes	No	No	No			153	Moderate	Homo	Wt	Wt	Wt	Wt	ND	Hetero	Hetero	Homo	Homo	Alive
233	Male	IIA-IIIC	Colon/Sigmoid	0	66	Yes	No	Yes	No	No	No			111	Moderate	Homo	Hetero	Hetero	Wt	Hetero	ND	Hetero	Hetero	Homo	Homo	Alive
234	Male	IIA-IIIC	Colon/Sigmoid	1	73	Yes	No	Yes	No	No	No			64	Low	Homo	Hetero	Hetero	Hetero	Homo	ND	Hetero	Hetero	Homo	Homo	Alive
235	Male	IIA-IIIC	Colon/Sigmoid	1	76	Yes	No	Yes	Yes	Yes	Yes	35	6	74	Low	Homo	Wt	Hetero	Wt	Hetero	Wt	Hetero	Hetero	Hetero	Hetero	Alive
236	Female	IIA-IIIC	Colon/Sigmoid	1	58	Yes	No	Yes	No	No	No			86	Low	Homo	Hetero	Hetero	Wt	Hetero	ND	Homo	Homo	Homo	Homo	Alive
237	Male	IIA-IIIC	Colon/Sigmoid	0	73	Yes	No	Yes	No	No	No			49	Low	Homo	Wt	Homo	Wt	Wt	ND	Homo	Homo	Homo	Homo	Alive
238	Male	IIA-IIIC	Rectum	0	62	Yes	Yes	Yes	No	No	No			82	Low	Homo	Hetero	Hetero	Hetero	Hetero	ND	Homo	Homo	Homo	Homo	Alive
239	Male	IIA-IIIC	Colon/Sigmoid	0	54	Yes	No	Yes	No	No	No			102	Low	Hetero	Wt	Hetero	Wt	Wt	ND	Homo	Homo	Hetero	Hetero	Alive
240	Female	IIA-IIIC	Colon/Sigmoid	0	59	Yes	No	Yes	No	No	No			102	Low	Homo	Homo	Wt	Hetero	Wt	ND	Homo	Homo	Homo	Homo	Alive
241	Female	IIA-IIIC	Rectum	0	59	Yes	Yes	Yes	No	No	No			81	Low	Homo	Hetero	Hetero	Wt	Hetero	ND	Homo	Homo	Homo	Homo	Alive
242	Male	IV	Rectum	1	83	Yes	Yes	Yes	Yes	Yes	Yes	20	10	58	Moderate	Hetero	Homo	Homo	Hetero	Homo	Wt	Homo	Homo	Hetero	Hetero	Dead
243	Female	IIA-IIIC	Colon/Sigmoid	0	48	Yes	No	Yes	No	No	No			84	Moderate	Homo	Wt	Wt	Wt	Wt	ND	Homo	Homo	Hetero	Hetero	Alive
244	Male	IIA-IIIC	Colon/Sigmoid	1	64	Yes	No	Yes	Yes	Yes	Yes	12	2	32	High	Homo	Wt	Hetero	Wt	Hetero	ND	Homo	Homo	Hetero	Hetero	Dead
245	Male	IIA-IIIC	Rectum	1	57	Yes	Yes	Yes	No	No	No			79	Low	Homo	Hetero	Wt	Hetero	Hetero	ND	Homo	Homo	Homo	Homo	Alive
246	Male	IV	Colon/Sigmoid	0	18	Yes	No	No		Yes	No			97	Low	Homo	Hetero	Hetero	Wt	Hetero	Wt	Hetero	Hetero	Hetero	Hetero	Alive
247	Male	IIA-IIIC	Rectum	1	73	Yes	Yes	Yes	Yes	No	No	65		67	High	Homo	Wt	Hetero	Wt	Wt	Wt	Hetero	Hetero	Hetero	Hetero	Dead
248	Female	IIA-IIIC	Rectum	0	63	Yes	Yes	Yes	No	No	No			100	High	Hetero	Hetero	Wt	Hetero	Wt	ND	Hetero	Hetero	Hetero	Hetero	Alive
249	Male	IV	Colon/Sigmoid	0	50	No	No	No		Yes	Yes		8	10	High	Homo	Wt	Wt	Hetero	Hetero	Wt	Hetero	Hetero	Hetero	Hetero	Alive
250	Male	IIA-IIIC	Colon/Sigmoid	1	71	Yes	No	Yes	No	No	No			78	Moderate	Homo	Wt	Hetero	Wt	Hetero	Mutant	Homo	Homo	Hetero	Hetero	Alive
251	Male	IIA-IIIC	Rectum	0	69	Yes	Yes	Yes	Yes	No	No	76		86		Homo	Wt	Hetero	Homo	Hetero	ND	Homo	Homo	Homo	Homo	Dead
252	Female	IIA-IIIC	Colon/Sigmoid	0	67	Yes	Yes	Yes	No	No	No			77	Moderate	Homo	Wt	Wt	Hetero	Hetero	ND	Homo	Homo	Homo	Homo	Alive
253	Male	IIA-IIIC	Colon/Sigmoid	1	82	Yes	No	Yes	No	No	No			72	Moderate	Homo	Wt	Wt	Wt	Hetero	ND	Hetero	Hetero	Homo	Homo	Alive
254	Male	IIA-IIIC	Colon/Sigmoid	0	73	Yes	No	Yes	Yes	Yes	Yes	78	5	89	Moderate	Hetero	Wt	Homo	Homo	Homo	Mutant	Homo	Homo	Homo	Homo	Alive
255	Male	IIA-IIIC	Rectum	0	60	Yes	Yes	Yes	No	No	No			80	Moderate	Hetero	Wt	Wt	Hetero	Hetero	Mutant	Homo	Homo	Hetero	Hetero	Alive
256	Male	IIA-IIIC	Colon/Sigmoid	0	71	Yes	No	Yes	No	No	No			49	High	Homo	Wt	Hetero	Hetero	Hetero	ND	Homo	Homo	Homo	Homo	Alive
257	Female	IIA-IIIC	Colon/Sigmoid	1	56	Yes	No	Yes	No	No	No			73	Low	Homo	Wt	Hetero	Hetero	Wt	ND	Homo	Homo	Hetero	Hetero	Alive
258	Male	IIA-IIIC	Colon/Sigmoid	1	58	Yes	No	Yes	Yes	Yes	Yes	10	43	65	High	Homo	Hetero	Hetero	Hetero	Homo	Mutant	Hetero	Hetero	Homo	Homo	Alive
259	Male	IIA-IIIC	Colon/Sigmoid	1	74	Yes	No	Yes	No	No	No			74	Low	Homo	Hetero	Wt	Hetero	Wt	ND	Homo	Homo	Homo	Homo	Alive
260	Male	IIA-IIIC	Rectum	0	75	Yes	No	Yes	Yes	Yes	No	46		47	Moderate	Homo	Homo	Wt	Hetero	Homo	Mutant	Homo	Homo	Homo	Homo	Alive
261	Female	IIA-IIIC	Colon/Sigmoid	0	52	Yes	No	Yes	No	No	No			56	High	Hetero	Hetero	Wt	Wt	Hetero	ND	Homo	Homo	Homo	Homo	Dead
262	Male	IIA-IIIC	Colon/Sigmoid	0	68	Yes	No	Yes	No	No	No			67	High	Hetero	Hetero	Hetero	Wt	Hetero	ND	Homo	Homo	Homo	Homo	Alive
263	Male	IIA-IIIC	Colon/Sigmoid	0	59	Yes	No	Yes	No	No	No			42	High	Hetero	Hetero	Wt	Wt	Hetero	ND	Homo	Homo	Hetero	Hetero	Alive
264	Male	IIA-IIIC	Colon/Sigmoid	0	62	Yes	No	Yes	No	No	No			48	Low	Homo	Homo	Wt	Wt	Wt	ND	Homo	Homo	Homo	Homo	Alive
265	Male	IIA-IIIC	Rectum	2	54	Yes	Yes	No		Yes	Yes		12	56	High	Hetero	Wt	Hetero	Wt	Hetero	Wt	Hetero	Hetero	Hetero	Hetero	Dead
266	Male	IIA-IIIC	Rectum	0	60	Yes	Yes	Yes	No	No	No			48	Low	Homo	Wt	Hetero	Hetero	Hetero	ND	Homo	Homo	Homo	Homo	Alive
267	Male	IV	Colon/Sigmoid	1	64	Yes	Yes	Yes	Yes	Yes	Yes	12	3	25	Moderate	Hetero	Wt	Hetero	Wt	Wt	Mutant	Homo	Homo	Homo	Homo	Alive
268	Male	IIA-IIIC	Colon/Sigmoid	1	70	Yes	No	Yes	No	No	No			79	Moderate	Hetero	Wt	Wt	Wt	Wt	Wt	Homo	Homo	Homo	Homo	Alive
269	Male	IIA-IIIC	Colon/Sigmoid	0	53	Yes	No	Yes	No	No	No			82	Moderate	Homo	Hetero	Wt	Hetero	Hetero	ND	Homo	Homo	Homo	Homo	Alive
270	Female	IIA-IIIC	Rectum	0	60	Yes	Yes	Yes	No	No	No			106	Moderate	Homo	Wt	Wt	Wt	Hetero	ND	Homo	Homo	Homo	Homo	Alive
271	Female	IIA-IIIC	Colon/Sigmoid	0	54	Yes	No	Yes	No	No	No			41	High	Hetero	Wt	Hetero	Hetero	Hetero	ND	Hetero	Hetero	Homo	Homo	Alive
272	Male	IIA-IIIC	Rectum	0	59	Yes	No	Yes	No	No	No			95	High	Hetero	Hetero	Hetero	Hetero	Hetero	ND	Homo	Homo	Hetero	Hetero	Alive
273	Male	IIA-IIIC	Rectum	0	64	Yes	No	Yes	No	No	No			100	Moderate	Hetero	Hetero	Hetero	Hetero	Hetero	ND	Homo	Homo	Homo	Homo	Alive
274	Male	IIA-IIIC	Colon/Sigmoid	0	53	Yes	No	Yes	No	No	No			58	Moderate	Homo	Hetero	Wt	Hetero	Hetero	Wt	Homo	Homo	Homo	Homo	Dead
275	Male	IV	Colon/Sigmoid	1	49	No	No	No		Yes	No			7	Moderate	Homo	Hetero	Homo	Homo	Homo	Mutant	Homo	Homo	Hetero	Hetero	Dead
276	Male	IIA-IIIC	Rectum	0	73	Yes	No	Yes	No	No	No			100	High	Homo	Hetero	Hetero	Wt	Hetero	ND	Hetero	Hetero	Homo	Homo	Alive
277	Male	IIA-IIIC	Colon/Sigmoid	1	67	Yes	No	Yes	No	No	No			71		Homo	Hetero	Wt	Hetero	Hetero	ND	Homo	Homo	Homo	Homo	Alive
278	Female	IIA-IIIC	Colon/Sigmoid	1	81	Yes	No	Yes	No	No	No			2	Low	Hetero	Homo	Wt	Hetero	Homo	ND	Homo	Homo	Hetero	Hetero	Alive
279	Male	IV	Colon/Sigmoid	2	56	Yes	No	Yes	Yes	No	No	39		50	Moderate	Hetero	Hetero	Hetero	Wt	Hetero	ND	Hetero	Hetero	Homo	Homo	Dead
280	Male	IIA-IIIC	Rectum	0	70	Yes	No	Yes	No	No	No			49	High	Hetero	Hetero	Wt	Hetero	Hetero	ND	Hetero	Hetero	Hetero	Hetero	Alive
281	Male	IIA-IIIC	Colon/Sigmoid	0	73	Yes	No	Yes	No	No	No			82		Homo	Hetero	Hetero	Wt	Hetero	ND	Hetero	Hetero	Hetero	Hetero	Alive
282	Male	IIA-IIIC	Rectum	1	54	Yes	Yes	Yes	Yes	Yes	Yes	46	6	75	High	Hetero	Homo	Wt	Hetero	Hetero	Wt	Hetero	Hetero	Homo	Homo	Dead
283	Female	IIA-IIIC	Colon/Sigmoid	0	69	Yes	No	Yes	No	No	No			51	Moderate	Homo	Wt	Hetero	Wt	Hetero	ND	Hetero	Hetero	Homo	Homo	Alive
284	Male	IIA-IIIC	Colon/Sigmoid	0	79	Yes	No	Yes	No	No	No			3	High	Hetero	Wt	Hetero	Hetero	Hetero	ND	Hetero	Hetero	Homo	Homo	Dead
285	Female	IIA-IIIC	Colon/Sigmoid	1	73	Yes	No	Yes	No	No	No			14	Moderate	Homo	Wt	Wt	Wt	Homo	ND	Homo	Homo	Homo	Homo	Alive
286	Female	IIA-IIIC	Colon/Sigmoid	0	61	Yes	No	Yes	No	No	No			46	Low	Homo	Hetero	Wt	Wt	Homo	ND	Hetero	Hetero	Hetero	Hetero	Alive
287	Female	IIA-IIIC	Rectum	0	71	Yes	No	Yes	No	No	No			50	High	Homo	Homo	Wt	Wt	Wt	ND	Hetero	Hetero	Hetero	Hetero	Alive
288	Female	IIA-IIIC	Colon/Sigmoid	0	74	Yes	No			No	No			32	Moderate	Hetero	Wt	Wt	Wt	Hetero	ND	Hetero	Hetero	Hetero	Hetero	Alive
289	Male	IIA-IIIC	Colon/Sigmoid	0	75	Yes	No	Yes	No	Yes	No			3	Moderate	Hetero	Hetero	Hetero	Hetero	Homo	ND	Homo	Homo	Homo	Homo	Alive
290	Male	IIA-IIIC	Colon/Sigmoid	0	75	Yes	No	Yes	No	No	No			9	Moderate	Homo	Wt	Wt	Hetero	Wt	ND	Homo	Homo	Homo	Homo	Alive
291	Male	IIA-IIIC	Rectum	0	60	Yes	No	Yes	No	No	No			66	Moderate	Hetero	Wt	Hetero	Hetero	Hetero	ND	Homo	Homo	Homo	Homo	Alive
292	Male	IIA-IIIC	Colon/Sigmoid	0	77	Yes	No	Yes	No	No	No			64	High	Hetero	Wt	Wt	Wt	Wt	ND	Homo	Homo	Hetero	Hetero	Alive
293	Female	IIA-IIIC	Colon/Sigmoid	1	56	Yes	No	Yes	No	No	No			15	Moderate	Homo	Hetero	Wt	Hetero	Hetero	Wt	Homo	Homo	Homo	Homo	Alive
294	Male	IIA-IIIC	Colon/Sigmoid	0	51	Yes	No	Yes	No	No	No			97	Moderate	Hetero	Wt	Hetero	Wt	Hetero	ND	Homo	Homo	Hetero	Hetero	Alive
295	Female	IIA-IIIC	Colon/Sigmoid	0	69	Yes	No	Yes	No	No	No			53	Low	Hetero	Wt	Homo	Hetero	Homo	Mutant	Homo	Homo	Hetero	Hetero	Alive
296	Female	IIA-IIIC	Rectum	1	83	Yes	No	Yes	Yes	Yes	No	26		31	High	Hetero	Wt	Wt	Homo	Wt	Wt	Homo	Homo	Homo	Homo	Dead
297	Female	IIA-IIIC	Colon/Sigmoid	0	72	Yes	No	Yes	No	No	No			60	Moderate	Homo	Homo	Wt	Hetero	Homo	Wt	Hetero	Hetero	Homo	Homo	Alive
298	Female	IIA-IIIC	Colon/Sigmoid	0	60	Yes	No	Yes	Yes	Yes	No	0		91	Moderate	Hetero	Wt	Wt	Wt	Hetero	Wt	Homo	Homo	Hetero	Hetero	Alive
299	Male	IIA-IIIC	Rectum	0	75	Yes	Yes	Yes	No	No	No			14	High	Hetero	Hetero	Wt	Hetero	Wt	ND	Homo	Homo	Homo	Homo	Dead
300	Male	IIA-IIIC	Colon/Sigmoid	1	76	Yes	No	Yes	No	No	No			42	High	Homo	Hetero	Hetero	Wt	Hetero	ND	Homo	Homo	Hetero	Hetero	Alive
301	Female	IIA-IIIC	Rectum	0	44	Yes	No	Yes	No	No	No			60	Moderate	Homo	Hetero	Wt	Homo	Homo	ND	Homo	Homo	Homo	Homo	Alive
302	Male	IIA-IIIC	Colon/Sigmoid	0	55	Yes	No	Yes	No	No	No			151	High	Hetero	Wt	Wt	Wt	Wt	ND	Homo	Homo	Hetero	Hetero	Alive
303	Female	IIA-IIIC	Colon/Sigmoid	0	84	Yes	No	Yes	No	No	No			82	Low	Homo	Wt	Wt	Hetero	Hetero	ND	Hetero	Hetero	Homo	Homo	Alive
304	Female	IIA-IIIC	Colon/Sigmoid	0	68	Yes	No	Yes	No	No	No			138	High	Homo	Hetero	Wt	Wt	Hetero	ND	Hetero	Hetero	Homo	Homo	Alive
305	Male	IIA-IIIC	Rectum	0	66	Yes	No	Yes	No	No	No			78	High	Homo	Wt	Hetero	Wt	Hetero	ND	Hetero	Hetero	Hetero	Hetero	Alive
306	Male	IIA-IIIC	Colon/Sigmoid	0	55	Yes	No	Yes	No	No	No			79	Moderate	Hetero	Homo	Wt	Homo	Homo	Mutant	Homo	Homo	Homo	Homo	Alive
307	Male	IIA-IIIC	Colon/Sigmoid	0	68	Yes	No	Yes	No	No	No			66	High	Hetero	Wt	Hetero	Hetero	Hetero	Wt	Homo	Homo	Hetero	Hetero	Alive
308	Male	IIA-IIIC	Colon/Sigmoid	0	72	Yes	No	Yes	No	No	No			105	Moderate	Hetero	Wt	Wt	Hetero	Wt	Wt	Homo	Homo	Hetero	Hetero	Alive
309	Male	IIA-IIIC	Rectum	0	60	Yes	Yes	Yes	No	No	No			87	High	Homo	Hetero	Wt	Wt	Homo	ND	Homo	Homo	Homo	Homo	Dead
310	Female	IIA-IIIC	Colon/Sigmoid	1	70	Yes	No	Yes	Yes	Yes	Yes	12	2	36	Moderate	Homo	Wt	Wt	Hetero	Wt	Wt	Homo	Homo	Hetero	Hetero	Dead
311	Female	IIA-IIIC	Colon/Sigmoid	0	36	Yes	No	Yes	No	No	No			40	Moderate	Homo	Wt	Wt	Wt	Hetero	ND	Homo	Homo	Hetero	Hetero	Alive
312	Male	IIA-IIIC	Colon/Sigmoid	0	58	Yes	No	Yes	No	No	No			107	High	Homo	Wt	Hetero	Hetero	Hetero	Wt	Homo	Homo	Homo	Homo	Alive
313	Female	IIA-IIIC	Rectum	1	67	Yes	No	No		No	No			113	High	Homo	Hetero	Wt	Hetero	Hetero	ND	Homo	Homo	Hetero	Hetero	Alive
314	Male	IIA-IIIC	Rectum	0	35	Yes	Yes	Yes	Yes	Yes	Yes	19	14	57	Low	Hetero	Hetero	Homo	Hetero	Homo	Mutant	Homo	Homo	Hetero	Hetero	Dead
315	Male	IIA-IIIC	Colon/Sigmoid	0	71	Yes	No	Yes	No	No	No			61	Low	Homo	Hetero	Hetero	Hetero	Hetero	ND	Homo	Homo	Homo	Homo	Dead
316	Male	IIA-IIIC	Rectum	1	79	Yes	Yes	Yes	No	No	No			113	High	Homo	Hetero	Hetero	Hetero	Hetero	ND	Homo	Homo	Homo	Homo	Alive
317	Female	IIA-IIIC	Colon/Sigmoid	0	75	Yes	No	Yes	Yes	Yes	No	6		71	High	Homo	Hetero	Hetero	Wt	Hetero	Wt	Hetero	Hetero	Hetero	Hetero	Alive
318	Male	IV	Rectum	1	82	No	No	No		Yes	Yes		1	9	High	Homo	Homo	Homo	Hetero	Homo	Mutant	Hetero	Hetero	Hetero	Hetero	Dead
319	Male	IIA-IIIC	Colon/Sigmoid	0	55	Yes	No	Yes	No	No	No			59	High	Hetero	Wt	Hetero	Hetero	Wt	ND	Homo	Homo	Homo	Homo	Alive
320	Female	IIA-IIIC	Colon/Sigmoid	1	73	Yes	No	Yes	Yes	Yes	Yes	12	11	37	High	Hetero	Wt	Homo	Homo	Homo	Mutant	Homo	Homo	Hetero	Hetero	Alive
321	Male	IIA-IIIC	Colon/Sigmoid	0	65	Yes	No	Yes	No	No	No			99	Moderate	Hetero	Wt	Wt	Homo	Hetero	Mutant	Homo	Homo	Hetero	Hetero	Alive
322	Male	IIA-IIIC	Colon/Sigmoid	0	77	Yes	No	Yes	No	No	No			53	Moderate	Hetero	Wt	Wt	Hetero	Hetero	ND	Homo	Homo	Homo	Homo	Alive
323	Female	IIA-IIIC	Colon/Sigmoid	0	73	Yes	No	Yes	No	No	No			58	High	Homo	Hetero	Wt	Hetero	Hetero	Mutant	Hetero	Hetero	Hetero	Hetero	Alive
324	Female	IIA-IIIC	Rectum	0	49	Yes	Yes	Yes	No	No	No			86	Moderate	Hetero	Wt	Wt	Hetero	Hetero	Wt	Hetero	Hetero	Hetero	Hetero	Alive
325	Female	IIA-IIIC	Rectum	1	70	Yes	Yes	Yes	Yes	Yes	Yes	18	2	95	Moderate	Hetero	Wt	Hetero	Wt	Wt	Wt	Hetero	Hetero	Hetero	Hetero	Alive
326	Female	IIA-IIIC	Rectum	0	54	Yes	Yes	Yes	No	No	No			92	Low	Hetero	Wt	Wt	Wt	Wt	Wt	Homo	Homo	Hetero	Hetero	Alive
327	Female	IIA-IIIC	Rectum	1	51	Yes	Yes	Yes	No	No	No			2	Moderate	Hetero	Wt	Hetero	Wt	Hetero	ND	Homo	Homo	Hetero	Hetero	Alive
328	Male	IIA-IIIC	Colon/Sigmoid	0	81	Yes	Yes	Yes	No	No	No			46	High	Homo	Hetero	Wt	Homo	Homo	ND	Hetero	Hetero	Homo	Homo	Alive
329	Female	IIA-IIIC	Colon/Sigmoid	0	68	Yes	No	Yes	No	No	No			48	High	Hetero	Hetero	Hetero	Wt	Hetero	ND	Hetero	Hetero	Homo	Homo	Alive
330	Male	IIA-IIIC	Colon/Sigmoid	0	71	Yes	No	Yes	No	No	No			149	Moderate	Homo	Wt	Wt	Wt	Hetero	ND	Homo	Homo	Homo	Homo	Alive
331	Female	IIA-IIIC	Rectum	0	43	Yes	Yes	Yes	No	No	No			106	High	Hetero	Wt	Hetero	Wt	Hetero	Wt	Homo	Homo	Hetero	Hetero	Alive
332	Female	IIA-IIIC	Colon/Sigmoid	0	66	Yes	No	Yes	No	No	No			48	Moderate	Homo	Hetero	Wt	Wt	Wt	ND	Homo	Homo	Hetero	Hetero	Alive
333	Male	IIA-IIIC	Colon/Sigmoid	0	76	Yes	No	Yes	No	No	No			91	High	Hetero	Wt	Wt	Hetero	Hetero	Mutant	Homo	Homo	Homo	Homo	Alive
334	Female	IIA-IIIC	Colon/Sigmoid	1	70	Yes	No	Yes	No	No	No			130	High	Hetero	Homo	Hetero	Homo	Homo	Mutant	Homo	Homo	Hetero	Hetero	Alive
335	Female	IIA-IIIC	Colon/Sigmoid	1	74	Yes	No	Yes	No	No	No			61	Moderate	Homo	Homo	Wt	Hetero	Wt	ND	Homo	Homo	Hetero	Hetero	Alive
336	Female	IIA-IIIC	Rectum	0	69	Yes	No	Yes	No	No	No			73	High	Hetero	Wt	Wt	Wt	Hetero	ND	Hetero	Hetero	Hetero	Hetero	Alive
337	Female	IIA-IIIC	Colon/Sigmoid	0	61	Yes	No	Yes	No	No	No			96	Moderate	Homo	Hetero	Hetero	Hetero	Hetero	ND	Homo	Homo	Homo	Homo	Alive
338	Female	IIA-IIIC	Colon/Sigmoid	1	73	Yes	No	Yes	No	No	No			99	High	Hetero	Homo	Wt	Homo	Homo	ND	Homo	Homo	Hetero	Hetero	Alive
339	Male	IIA-IIIC	Colon/Sigmoid	1	55	Yes	No	Yes	No	No	No			169	High	Homo	Hetero	Hetero	Wt	Hetero	ND	Homo	Homo	Hetero	Hetero	Alive
340	Female	IIA-IIIC	Rectum	1	69	Yes	No	Yes	No	Yes	Yes		21	84	High	Homo	Hetero	Wt	Hetero	Hetero	Wt	Homo	Homo	Hetero	Hetero	Alive
341	Female	IIA-IIIC	Colon/Sigmoid	0	40	Yes	No	Yes	No	No	No			124	High	Homo	Wt	Hetero	Wt	Wt	ND	Homo	Homo	Homo	Homo	Alive
342	Male	IIA-IIIC	Colon/Sigmoid	0	64	Yes	No	Yes	No	No	No			63	High	Homo	Hetero	Wt	Hetero	Homo	Wt	Homo	Homo	Hetero	Hetero	Alive
343	Female	IIA-IIIC	Colon/Sigmoid	0	67	Yes	No	Yes	No	No	No			30	Moderate	Hetero	Wt	Wt	Wt	Wt	Mutant	Homo	Homo	Hetero	Hetero	Alive
344	Female	IIA-IIIC	Colon/Sigmoid	0	66	Yes	No	Yes	No	No	No			65	Moderate	Hetero	Homo	Wt	Wt	Hetero	ND	Hetero	Hetero	Homo	Homo	Alive
345	Male	IIA-IIIC	Colon/Sigmoid	0	69	Yes	No	Yes	No	No	No			63	Moderate	Homo	Hetero	Wt	Hetero	Hetero	Mutant	Hetero	Hetero	Homo	Homo	Dead
346	Male	IV	Colon/Sigmoid	1	73	Yes	No	Yes	No	No	No			57	High	Hetero	Hetero	Wt	Hetero	Homo	Mutant	Hetero	Hetero	Hetero	Hetero	Dead
347	Female	IV	Colon/Sigmoid	0	76	Yes	No	Yes	No	No	No			27	High	Homo	Hetero	Wt	Hetero	Hetero	Wt	Homo	Homo	Hetero	Hetero	Alive
348	Male	IIA-IIIC	Colon/Sigmoid	0	55	Yes	No	Yes	No	No	No			78	High	Hetero	Wt	Hetero	Wt	Wt	Wt	Homo	Homo	Hetero	Hetero	Alive
349	Male	IIA-IIIC	Colon/Sigmoid	0	70	Yes	No	Yes	No	No	No			109	Moderate	Hetero	Wt	Wt	Wt	Hetero	ND	Homo	Homo	Homo	Homo	Alive
350	Male	IIA-IIIC	Colon/Sigmoid	0	67	Yes	No	Yes	No	No	No			63	Moderate	Hetero	Hetero	Wt	Wt	Wt	ND	Homo	Homo	Homo	Homo	Alive
351	Female	IIA-IIIC	Rectum	0	73	Yes	Yes	Yes	Yes	No	No	17		17	Moderate	Homo	Wt	Hetero	Hetero	Wt	ND	Homo	Homo	Homo	Homo	Dead
352	Male	IIA-IIIC	Colon/Sigmoid	1	63	Yes	No	Yes	No	No	No			118	High	Hetero	Hetero	Wt	Wt	Hetero	Mutant	Hetero	Hetero	Hetero	Hetero	Alive
353	Male	IIA-IIIC	Rectum	0	59	Yes	Yes	Yes	No	No	No			262	High	Hetero	Wt	Wt	Hetero	Wt	ND	Hetero	Hetero	Hetero	Hetero	Alive
354	Female	IIA-IIIC	Colon/Sigmoid	1	82	Yes	No	Yes	No	No	No			9	High	Homo	Wt	Wt	Wt	Wt	ND	Hetero	Hetero	Homo	Homo	Alive
355	Female	IIA-IIIC	Colon/Sigmoid	0	61	Yes	No	Yes	No	No	No			68	High	Homo	Wt	Wt	Hetero	Hetero	ND	Hetero	Hetero	Homo	Homo	Alive
356	Female	IIA-IIIC	Colon/Sigmoid	1	70	Yes	No	Yes	No	No	No			87	Moderate	Hetero	Wt	Hetero	Wt	Hetero	Mutant	Wt	Wt	Hetero	Hetero	Alive
357	Male	IIA-IIIC	Rectum	1	67	Yes	Yes	Yes	No	No	No			150	High	Homo	Hetero	Hetero	Hetero	Hetero	ND	Hetero	Hetero	Hetero	Hetero	Alive
358	Male	IIA-IIIC	Colon/Sigmoid	0	40	Yes	No	Yes	No	No	No			37	Moderate	Homo	Wt	Hetero	Hetero	Wt	Wt	Homo	Homo	Homo	Homo	Alive
359	Male	IIA-IIIC	Colon/Sigmoid	0	56	Yes	No	Yes	No	No	No			82	Moderate	Homo	Wt	Wt	Wt	Wt	Mutant	Hetero	Hetero	Hetero	Hetero	Alive
360	Male	IV	Colon/Sigmoid	2	45	Yes	No	Yes	Yes	Yes	Yes	41	3	45	Low	Homo	Hetero	Wt	Wt	Hetero	Wt	Homo	Homo	Homo	Homo	Dead
361	Male	IIA-IIIC	Rectum	0	69	Yes	Yes	Yes	No	No	No			111	Moderate	Homo	Wt	Hetero	Wt	Wt	Mutant	Wt	Wt	Homo	Homo	Alive
362	Male	IIA-IIIC	Colon/Sigmoid	0	64	Yes	No	Yes	No	No	No			71	Moderate	Hetero	Wt	Wt	Wt	Wt	ND	Hetero	Hetero	Homo	Homo	Alive
363	Female	IV	Colon/Sigmoid	0	51	Yes	No	Yes	Yes	Yes	Yes	15	26	58	Moderate	Homo	Hetero	Hetero	Wt	Hetero	Mutant	Hetero	Hetero	Homo	Homo	Alive
364	Male	IIA-IIIC	Colon/Sigmoid	0	66	Yes	No	Yes	No	No	No			53	Moderate	Hetero	Hetero	Wt	Wt	Hetero	Wt	Hetero	Hetero	Hetero	Hetero	Alive
365	Male	IV	Colon/Sigmoid	1	72	Yes	Yes	Yes	Yes	Yes	Yes	7	4	35	High	Hetero	Hetero	Homo	Hetero	Homo	Mutant	Wt	Wt	Hetero	Hetero	Dead
366	Male	IIA-IIIC	Colon/Sigmoid	1	62	Yes	No	Yes	No	No	No			136	High	Homo	Wt	Wt	Wt	Wt	Mutant	Homo	Homo	Homo	Homo	Alive
367	Male	IIA-IIIC	Colon/Sigmoid	0	71	Yes	No	Yes	No	No	No			85	Moderate	Hetero	Hetero	Wt	Hetero	Hetero	Wt	Hetero	Hetero	Hetero	Hetero	Alive
368	Female	IIA-IIIC	Colon/Sigmoid	0	47	Yes	No	Yes	No	No	No			86	Moderate	Hetero	Hetero	Hetero	Wt	Hetero	Wt	Hetero	Hetero	Hetero	Hetero	Alive
369	Male	IIA-IIIC	Colon/Sigmoid	0	73	Yes	No	Yes	Yes	Yes	Yes	23	7	33	High	Homo	Wt	Hetero	Wt	Hetero	Wt	Hetero	Hetero	Homo	Homo	Dead
370	Female	IV	Colon/Sigmoid	0	76	Yes	No	Yes	No	No	No			93	Low	Hetero	Wt	Hetero	Wt	Wt	ND	Wt	Wt	Homo	Homo	Alive
371	Male	IIA-IIIC	Colon/Sigmoid	0	58	Yes	No	Yes	Yes	Yes	No	19		79	High	Homo	Wt	Hetero	Hetero	Hetero	Wt	Hetero	Hetero	Hetero	Hetero	Alive
372	Male	IIA-IIIC	Colon/Sigmoid	0	60	Yes	No	Yes	No	No	No			59	High	Hetero	Wt	Wt	Wt	Wt	ND	Hetero	Hetero	Hetero	Hetero	Alive
373	Male	IIA-IIIC	Colon/Sigmoid	0	74	Yes	No	Yes	No	No	No			112	High	Hetero	Hetero	Wt	Hetero	Homo	Mutant	Homo	Homo	Hetero	Hetero	Alive
374	Female	IIA-IIIC	Colon/Sigmoid	0	69	Yes	No	Yes	No	No	No			77	Moderate	Homo	Wt	Wt	Wt	Wt	ND	Hetero	Hetero	Hetero	Hetero	Alive
375	Male	IIA-IIIC	Colon/Sigmoid	0	60	Yes	No	Yes	No	No	No			77	Moderate	Homo	Homo	Wt	Hetero	Wt	Mutant	Hetero	Hetero	Homo	Homo	Alive
376	Male	IIA-IIIC	Colon/Sigmoid	0	67	Yes	No	Yes	No	No	No			90	High	Hetero	Wt	Wt	Wt	Hetero	Wt	Hetero	Hetero	Hetero	Hetero	Alive
377	Female	IIA-IIIC	Rectum	0	52	Yes	Yes	Yes	No	No	No			63	Low	Homo	Wt	Wt	Homo	Wt	ND	Homo	Homo	Hetero	Hetero	Alive
378	Male	IIA-IIIC	Colon/Sigmoid	2	63	Yes	No	Yes	No	No	No			83	Moderate	Hetero	Wt	Wt	Hetero	Hetero	ND	Hetero	Hetero	Hetero	Hetero	Alive
379	Female	IIA-IIIC	Colon/Sigmoid	1	58	Yes	No	Yes	No	No	No			105	Moderate	Homo	Wt	Wt	Hetero	Wt	Mutant	Hetero	Hetero	Homo	Homo	Alive
380	Female	IIA-IIIC	Colon/Sigmoid	0	69	Yes	No	Yes	Yes	Yes	No	65		98	Moderate	Hetero	Wt	Wt	Hetero	Hetero	Wt	Hetero	Hetero	Hetero	Hetero	Alive
381	Male	IIA-IIIC	Colon/Sigmoid	0	64	Yes	No	Yes	No	No	No			72	High	Homo	Homo	Wt	Hetero	Homo	ND	Hetero	Hetero	Homo	Homo	Alive
382	Male	IIA-IIIC	Colon/Sigmoid	0	60	Yes	No	Yes	No	No	No			54	Moderate	Hetero	Wt	Wt	Hetero	Hetero	ND	Hetero	Hetero	Homo	Homo	Alive
383	Female	IIA-IIIC	Rectum	0	42	Yes	Yes	Yes	No	No	No			78	Moderate	Hetero	Wt	Hetero	Homo	Homo	Mutant	Hetero	Hetero	Hetero	Hetero	Alive
384	Male	IIA-IIIC	Rectum	0	71	Yes	Yes	Yes	No	No	No			21	Moderate	Homo	Wt	Wt	Hetero	Homo	ND	Homo	Homo	Hetero	Hetero	Dead
385	Male	IV	Colon/Sigmoid	1	67	Yes	No	No		Yes	Yes		4	13	High	Homo	Homo	Wt	Hetero	Hetero	ND	Wt	Wt	Hetero	Hetero	Dead
386	Male	IIA-IIIC	Rectum	0	54	Yes	No	Yes	No	No	No			83	Moderate	Homo	Hetero	Wt	Wt	Hetero	Wt	Hetero	Hetero	Hetero	Hetero	Alive
387	Female	IIA-IIIC	Rectum	0	60	Yes	Yes	Yes	Yes	Yes	No	20		64	High	Homo	Wt	Wt	Wt	Hetero	Mutant	Wt	Wt	Homo	Homo	Alive
388	Male	IIA-IIIC	Colon/Sigmoid	0	66	Yes	No	Yes	Yes	Yes	No	27		50	Moderate	Hetero	Homo	Hetero	Homo	Hetero	Mutant	Hetero	Hetero	Hetero	Hetero	Dead
389	Male	IIA-IIIC	Colon/Sigmoid	1	67	Yes	No	Yes	No	No	No			103	Moderate	Hetero	Wt	Wt	Wt	Wt	Mutant	Hetero	Hetero	Hetero	Hetero	Alive
390	Male	IIA-IIIC	Rectum	1	71	Yes	Yes	Yes	No	No	No			122	Moderate	Hetero	Wt	Wt	Hetero	Wt	ND	Wt	Wt	Hetero	Hetero	Alive
391	Male	IIA-IIIC	Colon/Sigmoid	0	77	Yes	No	Yes	No	No	No			84	Moderate	Homo	Wt	Hetero	Wt	Hetero	Wt	Wt	Wt	Homo	Homo	Alive
392	Male	IIA-IIIC	Colon/Sigmoid	0	75	Yes	No	Yes	No	No	No			80	Moderate	Homo	Wt	Wt	Wt	Hetero	ND	Wt	Wt	Homo	Homo	Alive
393	Male	IIA-IIIC	Colon/Sigmoid	0	77	Yes	No	Yes	No	No	No			67	Moderate	Hetero	Wt	Homo	Hetero	Wt	ND	Wt	Wt	Homo	Homo	Alive
394	Male	IV	Colon/Sigmoid	0	66	Yes	No	No		Yes	Yes		21	37	Moderate	Homo	Wt	Wt	Hetero	Hetero	Wt	Wt	Wt	Homo	Homo	Alive
395	Female	IIA-IIIC	Colon/Sigmoid	0	36	Yes	No	Yes	No	No	No			7	High	Homo	Wt	Wt	Wt	Wt	Wt	Homo	Homo	Homo	Homo	Dead
396	Male	IIA-IIIC	Colon/Sigmoid	0	37	Yes	No	Yes	No	No	No			78	High	Hetero	Homo	Wt	Hetero	Homo	ND	Hetero	Hetero	Homo	Homo	Alive
397	Male	IIA-IIIC	Rectum	0	59	Yes	Yes	Yes	No	No	No			118	Moderate	Homo	Homo	Hetero	Homo	Homo	Mutant	Hetero	Hetero	Homo	Homo	Alive
